# Supplementary material for: Jump performance and handgrip strength do not reflect acute fatigue in elite trail runners after the 2023 world trail running championship
Source: Front Sports Act Living. 2025 Jun 13;7:1506067. doi: 10.3389/fspor.2025.1506067 (PMC12202473; doi:10.3389/fspor.2025.1506067)
Supplement: Supplementary file 1 [file Table1.xlsx]

## Sheet: Sheet1
								PRE								TIME AFTER FINISH	POST
ID	Sex	Running Shoes for Training (Brand and Model)	Running Shoes for Competition (Brand and Model)	Backpack weight for your main course	Most common injuries	If other, specify please	Are you taking part in any other course? If so, which one?	Weight Pre (kg)	CMJ (cm)	CMJ (w)	DJ (cm)	DJ (RSI)	DJ 2 (Stiffness kN/m)	SJ (cm)	HG (kg)	Time (in min)	Weight Post (kg)	CMJ (cm)	CMJ (W)	DJ (cm)	DJ (RSI)	DJ (Stiffness kN/m)	SJ (cm)	HG (kg)
WM01MH	Male	adidas terrex	adidas terrex	1,5 kg	Iliotibial band syndrome			72.25	30.8	1157.1	26.32	2.41	26.15	25.4	50.1	5	72.5	26.7	1047.2	15.75	1.39	16.6	23	49.6
WM07JF	Female	Catamount 2 Brooks	Catamount Agil or Catamount 2 Brooks	1,5 kg	Other	Nothing		46.8	20.9	563.3	19.21	1.9	14.6	18.8	29.4	6	46.1	20.4	555.6	12.96	1.3	11.23	17.1	29.4
WM09DP	Male	ASICS - Novablast 3	ASICS - Fuji Trabuco gel 11	1,5 kg	Plantar fasciitis			64.9	30.7	1002.9	29.12	1.12	5.41	29.6	40.7	4	62.95	30.7	1004.1	29.17	0.98	4.26	30.1	41.8
WM10JA	Male			2 kg	Knee pain			61.5	25.3	832.1	28.63	1.51	8.58	25.3	43	3	60.5	26.2	853.3	24.87	1.32	7.88	24.8	50.1
WM11ZM	Male	Salomón sense pro	Salomón pulsar	Less than 1kg	Plantar fasciitis		Trail Short	54	25.3	736.1	24.36	1.47	8.46	26.2	38.5	5	52.3	20.9	645.5	20.44	1.09	6.07	20	40.6
WM15NG	Female	Trabucco 11 (asics)	Fuji lite 3 (asics)	1 kg	Plantar fasciitis			56.5	23.9	745.2	19.62	2.34	24.94	22.1	33.5	7	54.2	22.3	716.4	18.22	1.9	22.57	20.8	28.2
WM16IR	Female	Asics Fuji Lite 3 / Scarpa infinty	Asics Fuji Lite 3	2 kg	Plantar fasciitis			52	22.2	655.2	23.47	1.72	11.14	20.4	32.4	3	50.85	23	672	27.7	1.81	10.35	22.6	32.8
WM17AU	Female	Salomon Sense Ride	Salomón Genesis	1,5 kg	Ankle sprain			41.5	19.6	486.4	23.02	0.95	3.27	21.3	25.2	6	40.65	21.7	521.5	20.45	1.05	4.42	21.3	27.5
